# Supplementary material for: KRAS, NRAS, BRAF, HER2 and MSI Status in a Large Consecutive Series of Colorectal Carcinomas
Source: Int J Mol Sci. 2023 Mar 2;24(5):4868. doi: 10.3390/ijms24054868 (PMC10003572; doi:10.3390/ijms24054868)
Supplement: Supplementary file 1 [file ijms-24-04868-s001.zip]

Archive with 1 entries (1 files):
- ijms-2214519-supplementary.pdf
